# Supplementary material for: Vinorelbine as First-Line Treatment in Stage IV Canine Primary Pulmonary Carcinoma
Source: Vet Sci. 2023 Nov 22;10(12):664. doi: 10.3390/vetsci10120664 (PMC10747721; doi:10.3390/vetsci10120664)
Supplement: Supplementary file 1 [file vetsci-10-00664-s001.zip]

Archive with 1 entries (1 files):
- vetsci-2705531-supplementary.pdf
